# Supplementary material for: Neuropeltis acuminata (P. Beauv.): Investigation of the Chemical Variability and In Vitro Anti-inflammatory Activity of the Leaf Essential Oil from the Ivorian Species
Source: Molecules. 2022 Jun 10;27(12):3759. doi: 10.3390/molecules27123759 (PMC9230793; doi:10.3390/molecules27123759)
Supplement: Supplementary file 1 [file molecules-27-03759-s001.zip]

Archive with 1 entries (1 files):
- molecules-1740921-supplementary.pdf
